# Supplementary material for: Exploring the Genetic Relationship Between Type 2 Diabetes and Cardiovascular Disease: A Large-Scale Genetic Association and Polygenic Risk Score Study
Source: Biomolecules. 2024 Nov 18;14(11):1467. doi: 10.3390/biom14111467 (PMC11592259; doi:10.3390/biom14111467)
Supplement: Supplementary file 1 [file biomolecules-14-01467-s001.zip]

Archive with 1 entries (1 files):
- biomolecules-3261129-supplementary.pdf
